# Supplementary material for: Molecular Cytogenetics Reveals Mosaicism in Human Umbilical Vein Endothelial Cells
Source: Genes (Basel). 2022 Jun 3;13(6):1012. doi: 10.3390/genes13061012 (PMC9222953; doi:10.3390/genes13061012)
Supplement: Supplementary file 1 [file genes-13-01012-s001.zip]

Archive with 1 entries (1 files):
- genes-1741271-supplementary.pdf
